# Supplementary material for: The Impact of Exosomes/Microvesicles Derived from Myeloid Dendritic Cells Cultured in the Presence of Calcitriol and Tacalcitol on Acute B-Cell Precursor Cell Lines with MLL Fusion Gene
Source: J Clin Med. 2022 Apr 15;11(8):2224. doi: 10.3390/jcm11082224 (PMC9032710; doi:10.3390/jcm11082224)
Supplement: Supplementary file 1 [file jcm-11-02224-s001.zip]

Archive with 1 entries (1 files):
- jcm-1640773-supplementary.pdf
